# Supplementary material for: WWP1 mediates the ubiquitination and degradation of HIPK3 in bladder cancer cells
Source: J Biol Chem. 2025 Apr 23;301(6):108528. doi: 10.1016/j.jbc.2025.108528 (PMC12155759; doi:10.1016/j.jbc.2025.108528)
Supplement: Supplementary Dataset 1 [file mmc1.xlsx]

## Sheet: FC＞10
Protein IDs	Protein names	Gene names	Fasta headers	Mol. weight [kDa]	Sequence length	Score	LFQ intensity BTP-20240416-03-01	LFQ intensity BTP-20240416-03-02	FC（01 vs 02）
Q9H422	Homeodomain interacting protein kinase 3 HIPK3	HIPK3	sp|Q9H422|HIPK3_HUMAN Homeodomain-interacting protein kinase 3 HIPK3 OS=Homo sapiens OX=9606 GN=HIPK3 PE=1 SV=2	137.142	1198	52.797	973450000	0	#DIV/0!
P22061	Protein-L-isoaspartate(D-aspartate) O-methyltransferase	PCMT1	sp|P22061|PIMT_HUMAN Protein-L-isoaspartate(D-aspartate) O-methyltransferase OS=Homo sapiens OX=9606 GN=PCMT1 PE=1 SV=4	24.636	227	323.31	273160000	0	#DIV/0!
P13639	Elongation factor 2	EEF2	sp|P13639|EF2_HUMAN Elongation factor 2 OS=Homo sapiens OX=9606 GN=EEF2 PE=1 SV=4	95.337	858	213.09	280900000	0	#DIV/0!
Q99538	Legumain	LGMN	sp|Q99538|LGMN_HUMAN Legumain OS=Homo sapiens OX=9606 GN=LGMN PE=1 SV=1	49.411	433	206.41	3431500000	0	#DIV/0!
P62826	GTP-binding nuclear protein Ran	RAN	sp|P62826|RAN_HUMAN GTP-binding nuclear protein Ran OS=Homo sapiens OX=9606 GN=RAN PE=1 SV=3	24.423	216	195.35	267100000	0	#DIV/0!
P17844	Probable ATP-dependent RNA helicase DDX5	DDX5	sp|P17844|DDX5_HUMAN Probable ATP-dependent RNA helicase DDX5 OS=Homo sapiens OX=9606 GN=DDX5 PE=1 SV=1	69.147	614	172.45	113530000	0	#DIV/0!
P05141	ADP/ATP translocase 2	SLC25A5	sp|P05141|ADT2_HUMAN ADP/ATP translocase 2 OS=Homo sapiens OX=9606 GN=SLC25A5 PE=1 SV=7	32.852	298	120.1	422870000	0	#DIV/0!
Q92743	Serine protease HTRA1	HTRA1	sp|Q92743|HTRA1_HUMAN Serine protease HTRA1 OS=Homo sapiens OX=9606 GN=HTRA1 PE=1 SV=1	51.286	480	108.7	650940000	0	#DIV/0!
Q9BQE3	Tubulin alpha-1C chain	TUBA1C	sp|Q9BQE3|TBA1C_HUMAN Tubulin alpha-1C chain OS=Homo sapiens OX=9606 GN=TUBA1C PE=1 SV=1	49.895	449	73.624	780250000	0	#DIV/0!
P62701	40S ribosomal protein S4, X isoform	RPS4X	sp|P62701|RS4X_HUMAN 40S ribosomal protein S4, X isoform OS=Homo sapiens OX=9606 GN=RPS4X PE=1 SV=2	29.597	263	50.917	312530000	0	#DIV/0!
Q99878	FAS-associated death domain protein	FADD	sp|Q99878|H2A1J_HUMAN Histone H2A type 1-J OS=Homo sapiens OX=9606 GN=H2AC14 PE=1 SV=3	13.936	128	50.844	882130000	0	#DIV/0!
Q9H0M0	WW domain containing E3 ubiquitin protein ligase 1	WWP1	sp|Q9H0M0|WWP1_HUMAN E3 ubiquitin-protein ligase WWP1 OS=Homo sapiens OX=9606 GN=WWP1 PE=1 SV=2	104.44	922	44.809	94772000	0	#DIV/0!
Q9GZM7	Tubulointerstitial nephritis antigen-like	TINAGL1	sp|Q9GZM7|TINAL_HUMAN Tubulointerstitial nephritis antigen-like OS=Homo sapiens OX=9606 GN=TINAGL1 PE=1 SV=1	52.387	467	41.807	188540000	0	#DIV/0!
P60866	40S ribosomal protein S20	RPS20	sp|P60866|RS20_HUMAN 40S ribosomal protein S20 OS=Homo sapiens OX=9606 GN=RPS20 PE=1 SV=1	13.373	119	31.223	663440000	0	#DIV/0!
P04181	Ornithine aminotransferase, mitochondrial	OAT	sp|P04181|OAT_HUMAN Ornithine aminotransferase, mitochondrial OS=Homo sapiens OX=9606 GN=OAT PE=1 SV=1	48.534	439	28.658	149170000	0	#DIV/0!
P62280	40S ribosomal protein S11	RPS11	sp|P62280|RS11_HUMAN 40S ribosomal protein S11 OS=Homo sapiens OX=9606 GN=RPS11 PE=1 SV=3	18.431	158	27.688	104170000	0	#DIV/0!
P62249	40S ribosomal protein S16	RPS16	sp|P62249|RS16_HUMAN 40S ribosomal protein S16 OS=Homo sapiens OX=9606 GN=RPS16 PE=1 SV=2	16.445	146	25.774	142420000	0	#DIV/0!
P06733	Alpha-enolase	ENO1	sp|P06733|ENOA_HUMAN Alpha-enolase OS=Homo sapiens OX=9606 GN=ENO1 PE=1 SV=2	47.168	434	21.401	142820000	0	#DIV/0!
P50991	T-complex protein 1 subunit delta	CCT4	sp|P50991|TCPD_HUMAN T-complex protein 1 subunit delta OS=Homo sapiens OX=9606 GN=CCT4 PE=1 SV=4	57.924	539	19.226	178130000	0	#DIV/0!
P23528	Cofilin-1	CFL1	sp|P23528|COF1_HUMAN Cofilin-1 OS=Homo sapiens OX=9606 GN=CFL1 PE=1 SV=3	18.502	166	18.801	129180000	0	#DIV/0!
P62805	Ras association domain-containing protein 5	RASSF5	sp|P62805|H4_HUMAN Histone H4 OS=Homo sapiens OX=9606 GN=H4C1 PE=1 SV=2	11.367	103	18.379	88273000	0	#DIV/0!
Q9UBF2	Coatomer subunit gamma-2	COPG2	sp|Q9UBF2|COPG2_HUMAN Coatomer subunit gamma-2 OS=Homo sapiens OX=9606 GN=COPG2 PE=1 SV=1	97.621	871	15.175	29324000	0	#DIV/0!
P0DMV9	Heat shock 70 kDa protein 1B	HSPA1B	sp|P0DMV9|HS71B_HUMAN Heat shock 70 kDa protein 1B OS=Homo sapiens OX=9606 GN=HSPA1B PE=1 SV=1	70.051	641	15.139	91097000	0	#DIV/0!
P17987	T-complex protein 1 subunit alpha	TCP1	sp|P17987|TCPA_HUMAN T-complex protein 1 subunit alpha OS=Homo sapiens OX=9606 GN=TCP1 PE=1 SV=1	60.343	556	14.262	156810000	0	#DIV/0!
P15880	40S ribosomal protein S2	RPS2	sp|P15880|RS2_HUMAN 40S ribosomal protein S2 OS=Homo sapiens OX=9606 GN=RPS2 PE=1 SV=2	31.324	293	13.114	75110000	0	#DIV/0!
Q9Y265	RuvB-like 1	RUVBL1	sp|Q9Y265|RUVB1_HUMAN RuvB-like 1 OS=Homo sapiens OX=9606 GN=RUVBL1 PE=1 SV=1	50.227	456	12.775	36179000	0	#DIV/0!
Q99880	Transformer-2 protein homolog beta	TRA2B	sp|Q99880|H2B1L_HUMAN Histone H2B type 1-L OS=Homo sapiens OX=9606 GN=H2BC13 PE=1 SV=3	13.952	126	11.568	89882000	0	#DIV/0!
P62847	40S ribosomal protein S24	RPS24	sp|P62847|RS24_HUMAN 40S ribosomal protein S24 OS=Homo sapiens OX=9606 GN=RPS24 PE=1 SV=1	15.423	133	11.383	52733000	0	#DIV/0!
Q15113	Procollagen C-endopeptidase enhancer 1	PCOLCE	sp|Q15113|PCOC1_HUMAN Procollagen C-endopeptidase enhancer 1 OS=Homo sapiens OX=9606 GN=PCOLCE PE=1 SV=2	47.972	449	11.318	206480000	0	#DIV/0!
Q8TF72	Protein Shroom3	SHROOM3	sp|Q8TF72|SHRM3_HUMAN Protein Shroom3 OS=Homo sapiens OX=9606 GN=SHROOM3 PE=1 SV=2	216.85	1996	11.209	280870000	0	#DIV/0!
P25705	ATP synthase subunit alpha, mitochondrial	ATP5A1	sp|P25705|ATPA_HUMAN ATP synthase subunit alpha, mitochondrial OS=Homo sapiens OX=9606 GN=ATP5F1A PE=1 SV=1	59.75	553	10.77	23403000	0	#DIV/0!
P0C7V7	Putative signal peptidase complex catalytic subunit SEC11B	SEC11B	sp|P0C7V7|SC11B_HUMAN Putative signal peptidase complex catalytic subunit SEC11B OS=Homo sapiens OX=9606 GN=SEC11B PE=5 SV=1	19.159	166	10.635	81291000	0	#DIV/0!
P63173	DDB1- and CUL4-associated factor 7	DCAF7	sp|P63173|RL38_HUMAN 60S ribosomal protein L38 OS=Homo sapiens OX=9606 GN=RPL38 PE=1 SV=2	8.2178	70	10.246	227920000	0	#DIV/0!
P60891	Ribose-phosphate pyrophosphokinase 1	PRPS1	sp|P60891|PRPS1_HUMAN Ribose-phosphate pyrophosphokinase 1 OS=Homo sapiens OX=9606 GN=PRPS1 PE=1 SV=2	34.834	318	9.2268	107920000	0	#DIV/0!
P62277	40S ribosomal protein S13	RPS13	sp|P62277|RS13_HUMAN 40S ribosomal protein S13 OS=Homo sapiens OX=9606 GN=RPS13 PE=1 SV=2	17.222	151	8.7378	30791000	0	#DIV/0!
P78371	T-complex protein 1 subunit beta	CCT2	sp|P78371|TCPB_HUMAN T-complex protein 1 subunit beta OS=Homo sapiens OX=9606 GN=CCT2 PE=1 SV=4	57.488	535	8.1043	78950000	0	#DIV/0!
P10599	Thioredoxin	TXN	sp|P10599|THIO_HUMAN Thioredoxin OS=Homo sapiens OX=9606 GN=TXN PE=1 SV=3	11.737	105	7.7422	475690000	0	#DIV/0!
P36578	60S ribosomal protein L4	RPL4	sp|P36578|RL4_HUMAN 60S ribosomal protein L4 OS=Homo sapiens OX=9606 GN=RPL4 PE=1 SV=5	47.697	427	7.5026	31629000	0	#DIV/0!
P78539	Sushi repeat-containing protein SRPX	SRPX	sp|P78539|SRPX_HUMAN Sushi repeat-containing protein SRPX OS=Homo sapiens OX=9606 GN=SRPX PE=1 SV=1	51.571	464	7.4239	36249000	0	#DIV/0!
P49368	T-complex protein 1 subunit gamma	CCT3	sp|P49368|TCPG_HUMAN T-complex protein 1 subunit gamma OS=Homo sapiens OX=9606 GN=CCT3 PE=1 SV=4	60.533	545	7.3669	49586000	0	#DIV/0!
P46779	60S ribosomal protein L28	RPL28	sp|P46779|RL28_HUMAN 60S ribosomal protein L28 OS=Homo sapiens OX=9606 GN=RPL28 PE=1 SV=3	15.747	137	7.2626	127190000	0	#DIV/0!
O75369	Filamin-B	FLNB	sp|O75369|FLNB_HUMAN Filamin-B OS=Homo sapiens OX=9606 GN=FLNB PE=1 SV=2	278.16	2602	7.1567	41183000	0	#DIV/0!
Q96ES7	SAGA-associated factor 29 homolog	CCDC101	sp|Q96ES7|SGF29_HUMAN SAGA-associated factor 29 OS=Homo sapiens OX=9606 GN=SGF29 PE=1 SV=1	33.238	293	7.076	104530000	0	#DIV/0!
Q9HBX8	Leucine-rich repeat-containing G-protein coupled receptor 6	LGR6	sp|Q9HBX8|LGR6_HUMAN Leucine-rich repeat-containing G-protein coupled receptor 6 OS=Homo sapiens OX=9606 GN=LGR6 PE=1 SV=3	104.3	967	6.9104	193420000	0	#DIV/0!
P46776	60S ribosomal protein L27a	RPL27A	sp|P46776|RL27A_HUMAN 60S ribosomal protein L27a OS=Homo sapiens OX=9606 GN=RPL27A PE=1 SV=2	16.561	148	6.8375	50196000	0	#DIV/0!
P30050	60S ribosomal protein L12	RPL12	sp|P30050|RL12_HUMAN 60S ribosomal protein L12 OS=Homo sapiens OX=9606 GN=RPL12 PE=1 SV=1	17.818	165	6.7516	88328000	0	#DIV/0!
O60330	Protocadherin gamma-A12	PCDHGA12	sp|O60330|PCDGC_HUMAN Protocadherin gamma-A12 OS=Homo sapiens OX=9606 GN=PCDHGA12 PE=2 SV=1	100.95	932	6.7361	124050000	0	#DIV/0!
Q8IXI2	Mitochondrial Rho GTPase 1	RHOT1	sp|Q8IXI2|MIRO1_HUMAN Mitochondrial Rho GTPase 1 OS=Homo sapiens OX=9606 GN=RHOT1 PE=1 SV=2	70.783	618	6.7353	217500000	0	#DIV/0!
A4FU69	EF-hand calcium-binding domain-containing protein 5	EFCAB5	sp|A4FU69|EFCB5_HUMAN EF-hand calcium-binding domain-containing protein 5 OS=Homo sapiens OX=9606 GN=EFCAB5 PE=1 SV=3	173.4	1503	6.6778	473680000	0	#DIV/0!
Q96MC4	Protein DDC8 homolog	KIAA1731NL	sp|Q96MC4|C295L_HUMAN CEP295 N-terminal-like protein OS=Homo sapiens OX=9606 GN=CEP295NL PE=2 SV=1	69.838	621	6.5947	19576000000	0	#DIV/0!
P35520	Cystathionine beta-synthase	CBS	sp|P35520|CBS_HUMAN Cystathionine beta-synthase OS=Homo sapiens OX=9606 GN=CBS PE=1 SV=2	60.586	551	6.5724	8951200	0	#DIV/0!
P20929	Nebulin	NEB	sp|P20929|NEBU_HUMAN Nebulin OS=Homo sapiens OX=9606 GN=NEB PE=1 SV=5	772.91	6669	6.4895	6170200000	0	#DIV/0!
P26641	Elongation factor 1-gamma	EEF1G	sp|P26641|EF1G_HUMAN Elongation factor 1-gamma OS=Homo sapiens OX=9606 GN=EEF1G PE=1 SV=3	50.118	437	6.3678	12281000	0	#DIV/0!
A1X283	SH3 and PX domain-containing protein 2B	SH3PXD2B	sp|A1X283|SPD2B_HUMAN SH3 and PX domain-containing protein 2B OS=Homo sapiens OX=9606 GN=SH3PXD2B PE=1 SV=3	101.58	911	6.3676	678870000	0	#DIV/0!
Q16512	Serine/threonine-protein kinase N1	PKN1	sp|Q16512|PKN1_HUMAN Serine/threonine-protein kinase N1 OS=Homo sapiens OX=9606 GN=PKN1 PE=1 SV=2	103.93	942	6.3157	35705000	0	#DIV/0!
A6NGG8	Uncharacterized protein C2orf71	C2orf71	sp|A6NGG8|PCARE_HUMAN Photoreceptor cilium actin regulator OS=Homo sapiens OX=9606 GN=PCARE PE=1 SV=1	139.65	1288	6.3096	44298000000	0	#DIV/0!
P62917	60S ribosomal protein L8	RPL8	sp|P62917|RL8_HUMAN 60S ribosomal protein L8 OS=Homo sapiens OX=9606 GN=RPL8 PE=1 SV=2	28.024	257	6.3093	47301000	0	#DIV/0!
O95185	Netrin receptor UNC5C	UNC5C	sp|O95185|UNC5C_HUMAN Netrin receptor UNC5C OS=Homo sapiens OX=9606 GN=UNC5C PE=1 SV=2	103.14	931	6.2946	5573300000	0	#DIV/0!
P36894	Bone morphogenetic protein receptor type-1A	BMPR1A	sp|P36894|BMR1A_HUMAN Bone morphogenetic protein receptor type-1A OS=Homo sapiens OX=9606 GN=BMPR1A PE=1 SV=2	60.197	532	6.2802	5744200000	0	#DIV/0!
Q9Y3D8	Adenylate kinase isoenzyme 6	AK6	sp|Q9Y3D8|KAD6_HUMAN Adenylate kinase isoenzyme 6 OS=Homo sapiens OX=9606 GN=AK6 PE=1 SV=1	20.061	172	6.249	260220000	0	#DIV/0!
P62753	40S ribosomal protein S6	RPS6	sp|P62753|RS6_HUMAN 40S ribosomal protein S6 OS=Homo sapiens OX=9606 GN=RPS6 PE=1 SV=1	28.68	249	6.2218	34296000	0	#DIV/0!
Q5VST9	Obscurin	OBSCN	sp|Q5VST9|OBSCN_HUMAN Obscurin OS=Homo sapiens OX=9606 GN=OBSCN PE=1 SV=3	868.47	7968	6.2116	10380000000	0	#DIV/0!
Q96GE6	Calmodulin-like protein 4	CALML4	sp|Q96GE6|CALL4_HUMAN Calmodulin-like protein 4 OS=Homo sapiens OX=9606 GN=CALML4 PE=2 SV=3	21.883	196	6.188	3870800000	0	#DIV/0!
P21817	Ryanodine receptor 1	RYR1	sp|P21817|RYR1_HUMAN Ryanodine receptor 1 OS=Homo sapiens OX=9606 GN=RYR1 PE=1 SV=3	565.17	5038	6.1589	181850000	0	#DIV/0!
Q7Z3S7	Voltage-dependent calcium channel subunit alpha-2/delta-4	CACNA2D4	sp|Q7Z3S7|CA2D4_HUMAN Voltage-dependent calcium channel subunit alpha-2/delta-4 OS=Homo sapiens OX=9606 GN=CACNA2D4 PE=1 SV=2	127.94	1137	6.0892	2250300000	0	#DIV/0!
Q86UK7	Zinc finger protein 598	ZNF598	sp|Q86UK7|ZN598_HUMAN E3 ubiquitin-protein ligase ZNF598 OS=Homo sapiens OX=9606 GN=ZNF598 PE=1 SV=1	98.636	904	6.0884	61390000	0	#DIV/0!
Q68DE3	Basic helix-loop-helix domain-containing protein KIAA2018	KIAA2018	sp|Q68DE3|USF3_HUMAN Basic helix-loop-helix domain-containing protein USF3 OS=Homo sapiens OX=9606 GN=USF3 PE=1 SV=4	241.65	2245	6.0744	32171000000	0	#DIV/0!
P49454	Centromere protein F	CENPF	sp|P49454|CENPF_HUMAN Centromere protein F OS=Homo sapiens OX=9606 GN=CENPF PE=1 SV=3	357.52	3114	6.0356	1851600000	0	#DIV/0!
O43196	MutS protein homolog 5	MSH5	sp|O43196|MSH5_HUMAN MutS protein homolog 5 OS=Homo sapiens OX=9606 GN=MSH5 PE=1 SV=1	92.874	834	6.0273	2336300000	0	#DIV/0!
Q96BR9	Zinc finger and BTB domain-containing protein 8A	ZBTB8A	sp|Q96BR9|ZBT8A_HUMAN Zinc finger and BTB domain-containing protein 8A OS=Homo sapiens OX=9606 GN=ZBTB8A PE=1 SV=3	50.154	441	5.978	3388700000	0	#DIV/0!
Q14814	Myocyte-specific enhancer factor 2D	MEF2D	sp|Q14814|MEF2D_HUMAN Myocyte-specific enhancer factor 2D OS=Homo sapiens OX=9606 GN=MEF2D PE=1 SV=1	55.937	521	5.9702	55923000000	0	#DIV/0!
A0A0C4DH43	Ig heavy chain V-II region OU	IGHV2-26	sp|A0A0C4DH43|HV70D_HUMAN Immunoglobulin heavy variable 2-70D OS=Homo sapiens OX=9606 GN=IGHV2-70D PE=3 SV=1	13.312	119	5.9639	218320000	0	#DIV/0!
P11229	Muscarinic acetylcholine receptor M1	CHRM1	sp|P11229|ACM1_HUMAN Muscarinic acetylcholine receptor M1 OS=Homo sapiens OX=9606 GN=CHRM1 PE=1 SV=2	51.42	460	5.9437	47760000	0	#DIV/0!
Q6R327	Rapamycin-insensitive companion of mTOR	RICTOR	sp|Q6R327|RICTR_HUMAN Rapamycin-insensitive companion of mTOR OS=Homo sapiens OX=9606 GN=RICTOR PE=1 SV=1	192.22	1708	5.9282	4609400000	0	#DIV/0!
Q8TED0	U3 small nucleolar RNA-associated protein 15 homolog	UTP15	sp|Q8TED0|UTP15_HUMAN U3 small nucleolar RNA-associated protein 15 homolog OS=Homo sapiens OX=9606 GN=UTP15 PE=1 SV=3	58.414	518	5.9282	136840000	0	#DIV/0!
P47914	60S ribosomal protein L29	RPL29	sp|P47914|RL29_HUMAN 60S ribosomal protein L29 OS=Homo sapiens OX=9606 GN=RPL29 PE=1 SV=2	17.752	159	5.911	198790000	0	#DIV/0!
P07108	Acyl-CoA-binding protein	DBI	sp|P07108|ACBP_HUMAN Acyl-CoA-binding protein OS=Homo sapiens OX=9606 GN=DBI PE=1 SV=2	10.044	87	5.8943	92731000	0	#DIV/0!
Q6PKX4	Docking protein 6	DOK6	sp|Q6PKX4|DOK6_HUMAN Docking protein 6 OS=Homo sapiens OX=9606 GN=DOK6 PE=1 SV=1	38.317	331	5.8606	81983000	0	#DIV/0!
Q6VAB6	Kinase suppressor of Ras 2	KSR2	sp|Q6VAB6|KSR2_HUMAN Kinase suppressor of Ras 2 OS=Homo sapiens OX=9606 GN=KSR2 PE=1 SV=2	107.63	950	5.8474	164630000	0	#DIV/0!
